# Supplementary material for: Intermediate predator naïveté and sex-skewed vulnerability predict the impact of an invasive higher predator
Source: Sci Rep. 2018 Sep 24;8:14282. doi: 10.1038/s41598-018-32728-0 (PMC6155278; doi:10.1038/s41598-018-32728-0)
Supplement: Supplementary file 1 — Dataset 1 [file 41598_2018_32728_MOESM1_ESM.csv]

rep	chem	vis	pred	supply	eaten	alive
1	n	n	y	2	0	2
1	n	n	y	4	2	2
1	n	n	y	8	3	5
1	n	n	y	16	3	13
1	n	n	y	32	5	27
2	n	n	y	2	2	0
2	n	n	y	4	3	1
2	n	n	y	8	2	6
2	n	n	y	16	3	13
2	n	n	y	32	3	29
3	n	n	y	2	1	1
3	n	n	y	4	0	4
3	n	n	y	8	1	7
3	n	n	y	16	4	12
3	n	n	y	32	5	27
4	n	n	y	2	1	1
4	n	n	y	4	1	3
4	n	n	y	8	0	8
4	n	n	y	16	4	12
4	n	n	y	32	1	31
1	y	n	y	2	1	1
1	y	n	y	4	2	2
1	y	n	y	8	1	7
1	y	n	y	16	1	15
1	y	n	y	32	3	29
2	y	n	y	2	2	0
2	y	n	y	4	2	2
2	y	n	y	8	1	7
2	y	n	y	16	2	14
2	y	n	y	32	4	28
3	y	n	y	2	2	0
3	y	n	y	4	2	2
3	y	n	y	8	4	4
3	y	n	y	16	1	15
3	y	n	y	32	3	29
4	y	n	y	2	0	2
4	y	n	y	4	0	4
4	y	n	y	8	2	6
4	y	n	y	16	3	13
4	y	n	y	32	4	28
1	n	y	y	2	1	1
1	n	y	y	4	2	2
1	n	y	y	8	3	5
1	n	y	y	16	4	12
1	n	y	y	32	4	28
2	n	y	y	2	1	1
2	n	y	y	4	0	4
2	n	y	y	8	3	5
2	n	y	y	16	1	15
2	n	y	y	32	2	30
3	n	y	y	2	0	2
3	n	y	y	4	2	2
3	n	y	y	8	3	5
3	n	y	y	16	3	13
3	n	y	y	32	1	31
4	n	y	y	2	0	2
4	n	y	y	4	2	2
4	n	y	y	8	4	4
4	n	y	y	16	4	12
4	n	y	y	32	3	29
1	y	y	y	2	2	0
1	y	y	y	4	2	2
1	y	y	y	8	2	6
1	y	y	y	16	2	14
1	y	y	y	32	4	28
2	y	y	y	2	1	1
2	y	y	y	4	2	2
2	y	y	y	8	2	6
2	y	y	y	16	2	14
2	y	y	y	32	6	26
3	y	y	y	2	1	1
3	y	y	y	4	0	4
3	y	y	y	8	1	7
3	y	y	y	16	6	10
3	y	y	y	32	3	29
4	y	y	y	2	0	2
4	y	y	y	4	0	4
4	y	y	y	8	3	5
4	y	y	y	16	2	14
4	y	y	y	32	2	30
