# Supplementary material for: Intermediate predator naïveté and sex-skewed vulnerability predict the impact of an invasive higher predator
Source: Sci Rep. 2018 Sep 24;8:14282. doi: 10.1038/s41598-018-32728-0 (PMC6155278; doi:10.1038/s41598-018-32728-0)
Supplement: Supplementary file 2 — Dataset 2 [file 41598_2018_32728_MOESM2_ESM.csv]

rep	male	female	pred	male_eaten	female_eaten	male_alive	female_alive
5	30	0	y	5	0	25	0
6	30	0	y	3	0	27	0
7	30	0	y	1	0	29	0
8	30	0	y	5	0	25	0
5	25	5	y	3	2	22	3
6	25	5	y	3	0	22	5
7	25	5	y	1	2	24	3
4	25	5	y	3	2	22	3
5	20	10	y	1	3	19	7
6	20	10	y	7	2	13	8
7	20	10	y	5	5	15	5
8	20	10	y	1	2	19	8
5	15	15	y	1	4	14	11
6	15	15	y	0	6	15	9
7	15	15	y	0	5	15	10
8	15	15	y	1	5	14	10
5	10	20	y	2	4	8	16
6	10	20	y	0	6	10	14
7	10	20	y	0	7	10	13
8	10	20	y	2	4	8	16
5	5	25	y	1	5	4	20
6	5	25	y	2	8	3	17
7	5	25	y	0	3	5	22
8	5	25	y	0	3	5	22
5	0	30	y	0	4	0	26
6	0	30	y	0	8	0	22
7	0	30	y	0	1	0	29
8	0	30	y	0	19	0	11
